# Supplementary material for: Optimization of 4-1BB antibody for cancer immunotherapy by balancing agonistic strength with FcγR affinity
Source: Nat Commun. 2019 May 20;10:2141. doi: 10.1038/s41467-019-10088-1 (PMC6526162; doi:10.1038/s41467-019-10088-1)
Supplement: Supplementary file 3 — Source Data [file 41467_2019_10088_MOESM3_ESM.xlsx]

## Sheet: Figure 1
Figure 1a
		Control					3H3-rIgG2a					LOB12.3-rIgG1
	Days after tumor inoculation	Parameter 1	Parameter 2	Parameter 3	Parameter 4	Parameter 5	Parameter 1	Parameter 2	Parameter 3	Parameter 4	Parameter 5	Parameter 1	Parameter 2	Parameter 3	Parameter 4
	0	0	0	0	0	0	0	0	0	0	0	0	0	0	0
	12	150.5	52.8	46.8	168	316.48	61.6	134.4	31.2	214.5	280	88.06	252.668	92.4	16
	16	343.2	300	114.39	950.4	1170	96.33	243.8	24.96	416.5	572.4	200	473.188	209	12.8
	19	643.5	420	209	1490.4	1991.25	92.225	344.85	5.6	868.5	603.9	245.7	478.5	204	20.8
	23	990.375	940.245	520.572	2042.55	2795.52	31.2	183.6	18	644	299.46	183.3	344.5	137.678	0
	26	1441.6	1457.33	960.5	3321	3876	27	61.488	0	478.95	193.2	107.8	261.877	78	0
Figure 1b
		Control					3H3-rIgG2a					LOB12.3-rIgG1
	Days after tumor inoculation	Parameter 1	Parameter 2	Parameter 3	Parameter 4	Parameter 5	Parameter 1	Parameter 2	Parameter 3	Parameter 4	Parameter 5	Parameter 1	Parameter 2	Parameter 3	Parameter 4	Parameter 5
	0	0	0	0	0	0	0	0	0	0	0	0	0	0	0	0
	12	66.99	84.66	63.344	52.269	51.912	38.8875	4.5	22.5	96	99	84.582	50.8277	54.824	23.814	68.6042
	16	82.1724	79.0042	35.3903	65.4885	114.056	45	3.75	74.4	52.5	25	111.456	48.5127	69.745	20.0813	53.4712
	19	217.922	145.303	39.2383	216.576	217.337	19.38	0	74.4	29.16	0	145.908	58.8413	146.37	15.725	80.586
	22	480.634	369.983	31.218	364.514	445.429	4.5	0	67.275	15.345	0	146.601	58.968	80.8402	9.401	40.425
	25	1144.59	622.05	214.392	856.728	1132.34	0	0	88.16	0	0	45.725	43.4997	67.5675	22.3062	16.065
	28	2133.62	1422.27	393.573	2033.12	1574.93	0	0	116.875	0	0	34.2127	40.3975	28.2178	22.3965	0
Figure 1c
		Control					3H3-rIgG2a					LOB12.3-rIgG1
		Parameter 1	Parameter 2	Parameter 3	Parameter 4	Parameter 5	Parameter 1	Parameter 2	Parameter 3	Parameter 4	Parameter 5	Parameter 1	Parameter 2	Parameter 3	Parameter 4	Parameter 5
	ALT IU/L	19.55	10.3	17.0667	25.3667	21.4	70.5666	58.8	193.95	161.317	232.667	21.9833	8.4	20.7	29.0167	30.3667
Figure 1d
		Control			3H3-rIgG2a				LOB12.3-rIgG1
		Parameter 1	Parameter 2	Parameter 3	Parameter 1	Parameter 2	Parameter 3	Parameter 4	Parameter 1	Parameter 2	Parameter 3	Parameter 4
	ALT IU/L	23.9167	15.25	23.55	41.8167	51.4833	56.5166	43.0833	21.95	28.4667	30.3667	32.0167
Figure 1e
		Control				3H3-rIgG2a				LOB12.3-rIgG1
		Parameter 1	Parameter 2	Parameter 3	Parameter 4	Parameter 1	Parameter 2	Parameter 3	Parameter 4	Parameter 1	Parameter 2	Parameter 3	Parameter 4
	ALT IU/L	29.7667	25.8833	22.95	19.6	256.183	349.6	208.55	228.933	26.4667	32.8333	25.0667	26.8167
Figure 1f
		Control				3H3-rIgG2a				LOB12.3-rIgG1
		Parameter 1	Parameter 2	Parameter 3	Parameter 4	Parameter 1	Parameter 2	Parameter 3	Parameter 4	Parameter 1	Parameter 2	Parameter 3	Parameter 4
	ALT IU/L	21.3667	20.85	20.4167	17.6	38.5833	43.6	43.3	63.8167	28.9333	29.4833	27.5167	29.4833

## Sheet: Figure 2
Figure 2a
	Unpurfied splenocytes	Control			3H3-rIgG2a			LOB12.3-rIgG1
		Parameter 1	Parameter 2	Parameter 3	Parameter 1	Parameter 2	Parameter 3	Parameter 1	Parameter 2
	IFN-γ (pg/ml)	16693.8	15914	17526.6	34445.5	33215.3	36559.6	33816.7	32212.4
Figure 2b
	Purified CD8+ T cells	Control			3H3-rIgG2a			LOB12.3-rIgG1
		Parameter 1	Parameter 2	Parameter 3	Parameter 1	Parameter 2	Parameter 3	Parameter 1	Parameter 2	Parameter 3
	IFN-γ (pg/ml)	55.5656	57.2749	22.8333	456.542	377.404	485.009	103.551	74.4974	70.4988
Figure 2c
	T cells + Control cell	Control			3H3-rIgG2a			LOB12.3-rIgG1
		Parameter 1	Parameter 2	Parameter 3	Parameter 1	Parameter 2	Parameter 3	Parameter 1	Parameter 2	Parameter 3
	IFN-γ (pg/ml)	1009.57	1383.53	1219.14	6395.12	5771.16	5906.14	1352.64	1591.64	1546.25
	T cells + FcγRI+ Cell	Control			3H3-rIgG2a			LOB12.3-rIgG1
		Parameter 1	Parameter 2	Parameter 3	Parameter 1	Parameter 2	Parameter 3	Parameter 1	Parameter 2	Parameter 3
	IFN-γ (pg/ml)	2762	3043.01	3412.07	8409.79	5615.75	5741.35	2369.87	1881.28	2099.56
	T cells + FcγRIIB+ Cell	Control			3H3-rIgG2a		LOB12.3-rIgG1
		Parameter 1	Parameter 2	Parameter 3	Parameter 1	Parameter 2	Parameter 1	Parameter 2	Parameter 3
	IFN-γ (pg/ml)	1389.06	2070.9	1341.43	14309.2	16696.4	15413.8	9201.87	13757
	T cells + FcγRIII+ Cell	Control			3H3-rIgG2a			LOB12.3-rIgG1
		Parameter 1	Parameter 2	Parameter 3	Parameter 1	Parameter 2	Parameter 3	Parameter 1	Parameter 2	Parameter 3
	IFN-γ (pg/ml)	1542.73	1547.58	1880.98	10146	9841.45	11978.7	13360.7	6864.22	8717.54
	T cells + FcγRIV+ Cell	Control			3H3-rIgG2a			LOB12.3-rIgG1
		Parameter 1	Parameter 2	Parameter 3	Parameter 1	Parameter 2	Parameter 3	Parameter 1	Parameter 2	Parameter 3
	IFN-γ (pg/ml)	918.876	1023.57	946.361	3787.15	3553.52	4048.03	748.893	1220.22	860.52
Figure 2d
	T cells + Control cells	Control			3H3-mIgG1		3H3-mIgG2a		LOB12.3-mIgG1		LOB12.3-mIgG2a
		Parameter 1	Parameter 2	Parameter 3	Parameter 1	Parameter 2	Parameter 1	Parameter 2	Parameter 1	Parameter 2	Parameter 1	Parameter 2
	IFN-γ (pg/ml)	1009.57	1383.53	1219.14	5983.87	2992.67	4376.87	3461.55	583.587	483.729	448.85	518.367
	T cells + FcγRI+ Cell	Control			3H3-mIgG1		3H3-mIgG2a		LOB12.3-mIgG1		LOB12.3-mIgG2a
		Parameter 1	Parameter 2	Parameter 3	Parameter 1	Parameter 2	Parameter 1	Parameter 2	Parameter 1	Parameter 2	Parameter 1	Parameter 2
	IFN-γ (pg/ml)	2762	3043.01	3412.07	5250.5	5611.49	6170.38	6661.81	1615.14	863.398	7306.63	8964.87
	T cells + FcγRIIB+ Cell	Control			3H3-mIgG1		3H3-mIgG2a		LOB12.3-mIgG1		LOB12.3-mIgG2a
		Parameter 1	Parameter 2	Parameter 3	Parameter 1	Parameter 2	Parameter 1	Parameter 2	Parameter 1	Parameter 2	Parameter 1	Parameter 2
	IFN-γ (pg/ml)	1389.06	2070.9	1341.43	11714	12305	9118.11	10374.8	11843.5	7852.59	6990.58	9259.7
	T cells + FcγRIII+ Cell	Control			3H3-mIgG1		3H3-mIgG2a		LOB12.3-mIgG1		LOB12.3-mIgG2a
		Parameter 1	Parameter 2	Parameter 3	Parameter 1	Parameter 2	Parameter 1	Parameter 2	Parameter 1	Parameter 2	Parameter 1	Parameter 2
	IFN-γ (pg/ml)	1542.73	1547.58	1880.98	9816.4	6261.98	10192	9670.28	6344	6634.65	7217.02	6493.56
	T cells + FcγRIV+ Cell	Control			3H3-mIgG1		3H3-mIgG2a		LOB12.3-mIgG1		LOB12.3-mIgG2a
		Parameter 1	Parameter 2	Parameter 3	Parameter 1	Parameter 2	Parameter 1	Parameter 2	Parameter 1	Parameter 2	Parameter 1	Parameter 2
	IFN-γ (pg/ml)	918.876	1023.57	946.361	5721.03	1399.59	4285.77	3293.34	346.095	394.093	3379.5	2664.5

## Sheet: Figure 3
Figure 3a
	Fcgr2b-/- mice	Fcgr2b-/- Control							Fcgr2b-/- 3H3-rIgG2a						Fcgr2b-/- LOB12.3-rIgG1
	Days after tumor inoculation	Parameter 1	Parameter 2	Parameter 3	Parameter 4	Parameter 5	Parameter 6	Parameter 7	Parameter 1	Parameter 2	Parameter 3	Parameter 4	Parameter 5	Parameter 6	Parameter 1	Parameter 2	Parameter 3	Parameter 4	Parameter 5	Parameter 6	Parameter 7	Parameter 8	Parameter 9
	0	0	0	0	0	0	0	0	0	0	0	0	0	0	0	0	0	0	0	0	0	0	0
	10	13.104	38.9865	35.105	29.0035	42	36.162	57.681	25.83	20.65	12.005	44.625	42.822	37.8	30.628	11.7975	30.03	26.4615	9.8	58.032	81.792	58.032	81.792
	13	75.168	197.415	96.9	89.9675	81.432	72.618	88.45	129.6	98.04	76.23	27.3585	58.941	34.79	121.44	75.0465	80.262	168.264	178.794	80.109	109.593	80.109	109.593
	17	67.914	565.5	135.8	95.711	216	224.796	218.655	73.1885	49.728	205.01	9.6525	63.364	42.35	156.24	125.46	205.2	473.688	251.328	452.88	108.315	452.88	108.315
	20	186.4	928.2	336	517.28	532.4	1071.68	762.891	67.36	48.96	222.3	7.5465	95.4292	82.615	208.593	187	224.112	928.2	470.4	394.455	328.127	394.455	328.127
Figure 3b	Fcgr3-/- mice	Fcgr3-/- Control					Fcgr3-/- 3H3-rIgG2a					Fcgr3-/- LOB12.3-rIgG1
	Days after tumor inoculation	Parameter 1	Parameter 2	Parameter 3	Parameter 4	Parameter 5	Parameter 1	Parameter 2	Parameter 3	Parameter 4	Parameter 5	Parameter 1	Parameter 2	Parameter 3	Parameter 4	Parameter 5
	0	0	0	0	0	0	0	0	0	0	0	0	0	0	0
	9	38.44	47.736	40.188	56.508	32.64	97.776	21.84	42.63	103.95	75.684	49.786	9.24	48.38	38.8025	46.06
	11	49.68	51.408	53.109	80.514	54.81	81.606	18.291	94.86	187.92	152.46	54.67	13.536	56.3155	38.376	98.576
	14	75.7987	132.153	209.453	352.83	286.754	62.424	63.1881	146.832	264.187	398.507	72.59	37.7056	114.816	88.0222	309.604
	17	159.154	173.827	352.907	618.9	531.986	36.322	38.2792	79.1197	210.346	380.047	41.6625	32.89	98.28	45.765	243.84
	20	160.65	274.32	486.285	835.41	698.25	9.114	12.348	24.78	95.284	172.2	7	10.8	26.52	8.46	83.842
	23	400.752	757.57	900.705	1422.62	1043.84	5.88	6.08	17.9775	151.8	278.375	0	0	24.48	8.19	131.84
	27	616	711.36	1059.63	1763.58	1407.9	0	0	7.896	151.8	352.5	0	0	9.6	0	286.16
Figure 3c	Fcgr2b-/- mice	Control						3H3-mIgG1							LOB12.3-mIgG1
	Days after tumor inoculation	Parameter 1	Parameter 2	Parameter 3	Parameter 4	Parameter 5	Parameter 6	Parameter 1	Parameter 2	Parameter 3	Parameter 4	Parameter 5	Parameter 6	Parameter 7	Parameter 1	Parameter 2	Parameter 3	Parameter 4	Parameter 5	Parameter 6	Parameter 7
	0	0	0	0	0	0	0	0	0	0	0	0	0	0	0	0	0	0	0	0	0
	7	12.375	43.2	33.516	8.96	15.795	34.32	41.89	12.6	14.4	30.6	15.717	16.12	32.49	34.102	20.336	8.75	29.9115	22.607	25.76	21.735
	10	15.66	32.3	45.1	11.154	14.784	48.111	46.61	24.766	17.64	47.502	21.84	29.394	35.4	35.258	18.662	22.275	38.4465	39.0285	41.905	38.43
	13	15.84	28.272	58.29	7.812	12.012	56.1	46.2	81.77	20.9625	52.6125	14.022	31.5	37.8	46.431	27.965	41.28	46.116	50.715	117.165	121.6
	16	32.589	12.054	156.8	6.2	10.0035	101.85	28.548	194.922	10.989	46.62	14.64	37.5	28.158	44.712	70.8	118.8	100.485	79.212	151.8	239.904
	20	125.44	0	156.8	0	14.4	238.875	23.625	223.125	5.32	62.712	11	51.8	36.6	56.7	214.2	101.92	150.45	103.584	239.85	113.558
	23	276.25	0	156.8	0	52.08	374.4	41.3	213.4	4.08	74.115	8.778	135.135	46.24	103.24	384	187.44	198.315	96	335.8	206.25
	26	351.12	0	156.8	0	195.8	852.6	45.03	260	0	92.4	9.6	293.15	96	82.082	500.5	375.637	158.4	121.082	265.98	445.5
Figure 3d	Fcer1g-/-	Control							3H3-mIgG1							LOB12.3-mIgG1
	Days after tumor inoculation	Parameter 1	Parameter 2	Parameter 3	Parameter 4	Parameter 5	Parameter 6	Parameter 7	Parameter 1	Parameter 2	Parameter 3	Parameter 4	Parameter 5	Parameter 6	Parameter 7	Parameter 1	Parameter 2	Parameter 3	Parameter 4	Parameter 5	Parameter 6	Parameter 7
	0	0	0	0	0	0	0	0	0	0	0	0	0	0	0	0	0	0	0	0	0	0
	7	42.1875	59.5	55.522	50.22	16.2	22.95	46.8	42.1875	46.86	45.942	40.365	15.48	28	20.295	56.25	29.45	12.857	38.71	18.15	53.009	19.656
	11	31.212	33.32	74.88	43.512	25.56	22.5	42.84	93.84	19.11	46.728	26.8125	19.53	23.607	23.712	35.154	22.631	21.5	22.88	22	86.505	26.496
	14	28.826	19.747	57.816	50.4	40.15	38.9025	73.125	133.25	16.8	53.064	17.22	26.46	17.507	20.91	38.64	15.708	10.127	14.76	15.288	54.648	28.8
	17	16.47	10	50.4	56.7	84	68.04	152.152	148.5	11.856	37.52	16.275	26	12.6	7.35	28.458	13.65	12.558	9.75	9.03	23.4	16.128
	20	18.6	0	47.025	120	207.2	168.3	294.15	92.625	13.86	41.04	7.605	20.8	7.872	0	20.67	8.64	10.08	9.504	6.4	13.524	17
	24	68.85	0	174.562	179.335	485.925	552.96	477.4	148.5	18.096	40.32	0	23.868	0	0	19.89	0	12	6.4	0	8.8	16
	27	214.5	0	408	360.4	541.2	942.48	1008	165.6	19.032	47.736	0	31.32	0	0	17.4	0	14.352	4.144	0	4.9	24.99
	31	500.5	0	444.6	536.25	963.2	1800.48	1520	111.78	17.568	18	0	30.25	0	0	16.74	0	10.32	4.158	0	0	10.08
Figure 3e	Fcgr3-/-	Control					3H3-mIgG1					LOB12.3-mIgG1
	Days after tumor inoculation	Parameter 1	Parameter 2	Parameter 3	Parameter 4	Parameter 5	Parameter 1	Parameter 2	Parameter 3	Parameter 4	Parameter 5	Parameter 1	Parameter 2	Parameter 3	Parameter 4	Parameter 5	Parameter 6
	0	0	0	0	0	0	0	0	0	0	0	0	0	0	0	0	0
	7	26.52	33.12	27.54	28.782	26.04	39.6	30.08	16.524	25.2	14.96	22.4	15.561	17.68	20.16	11.4	32.24
	11	27	72.765	92.928	66.24	198	62.37	41.04	24.99	53.36	46.8	19.344	36.96	32.487	19.68	40.527	60.444
	14	35.88	155.077	240	124.085	420	26.784	32.56	10.5105	42.84	28.08	0	32.175	19.32	13.475	13.585	68.952
	17	52.8	420	240	291.72	691.2	3.36	21.1735	7.4	28.8	0	0	13.875	1.1	5.04	1.5	39
	21	165.75	420	240	669.9	691.2	0	12.22	7.854	15.015	0	0	6.82	0	3.5875	0	18.15
	24	275.6	420	240	1155	691.2	0	7.8925	10.9005	9.5645	0	0	0	0	2.625	0	12.3
Figure 3f		Control					LOB12.3-mIgG1						LOB12.3-mIgG2a						LOB12.3-mIgG2a-DANA
	Days after tumor inoculation	Parameter 1	Parameter 2	Parameter 3	Parameter 4	Parameter 5	Parameter 1	Parameter 2	Parameter 3	Parameter 4	Parameter 5	Parameter 6	Parameter 1	Parameter 2	Parameter 3	Parameter 4	Parameter 5	Parameter 6	Parameter 1	Parameter 2	Parameter 3	Parameter 4	Parameter 5	Parameter 6
	0	0	0	0	0	0	0	0	0	0	0	0	0	0	0	0	0	0	0	0	0	0	0	0
	8	25.6025	28.42	20.58	3.3	24.531	25.2	22.68	18.45	14.64	38.955	37.1	12.844	53.824	57.523	9.52	15.6	3.68	37.0125	66.08	36.018	22.14	16.8	19.5585
	11	39.27	86.58	86.428	10.374	47.32	117.18	71.248	27.5	26.937	112.406	72	65.7	136.93	109.76	24.96	78.182	29.7	78.43	145.935	103.66	55.38	23.4	32.34
	14	50.268	149.178	163.76	43.605	99.4635	123.95	79.872	60.03	30.8	122.4	144	163.17	223.776	260.952	39.556	169.455	115.128	99.603	227.37	111.78	76.8	50.4	104.784
	16	80.85	292.64	174.42	69.3	155.04	140.76	52.92	58.646	24.57	149.968	180.711	219.978	306.82	307.719	76.032	170.352	141.75	136.325	274.512	193.185	130.585	70.125	101.79
	20	220.32	555	248.16	135.954	258	55.08	14.994	34.32	7	119.272	132.24	558.6	642.88	528.768	162.624	189	361.152	145.53	409.2	319.056	234	59.904	126
	22	341	739.44	553.8	311.64	406.875	28.56	8.46	13.76	0	74.4	68.25	816.075	717.6	825	126.075	199.26	496.128	246.925	436.48	550.8	236.385	67.536	122.208
Figure 3g		Control					3H3-mIgG1					3H3-mIgG2a						3H3-mIgG2a-DANA
	Days after tumor inoculation	Parameter 1	Parameter 2	Parameter 3	Parameter 4	Parameter 5	Parameter 1	Parameter 2	Parameter 3	Parameter 4	Parameter 5	Parameter 1	Parameter 2	Parameter 3	Parameter 4	Parameter 5	Parameter 6	Parameter 1	Parameter 2	Parameter 3	Parameter 4	Parameter 5
	0	0	0	0	0	0	0	0	0	0	0	0	0	0	0	0	0	0	0	0	0	0
	8	25.6025	28.42	20.58	3.3	24.531	33.453	42.978	20.034	30.4	26.4	33.075	61.38	24.948	35.91	33.15	11.193	21.204	26.962	29.92	26.73	9.3
	11	39.27	86.58	86.428	10.374	47.32	79.5135	103.66	22.8	53.55	32.34	49.728	163.296	35.282	82.08	95.038	15.523	36.936	90.65	83.6325	49.59	10.88
	14	50.268	149.178	163.76	43.605	99.4635	57.652	156.735	25.8	99.324	48.125	93.217	239.2	98.55	173.922	150.381	28.2	11.16	150.66	123.2	56.84	14.1
	16	80.85	292.64	174.42	69.3	155.04	30	174.037	18.189	78.802	43.12	140.4	284.886	109.224	234.048	200.2	46.98	3.948	205.344	114.816	81.375	17.25
	20	220.32	555	248.16	135.954	258	6.9905	113.568	10.395	31.248	25.48	183.12	404.144	93.44	395.064	222.613	55.8	0	94.464	67.32	33	0
	22	341	739.44	553.8	311.64	406.875	2.625	75.6	0	12.48	6.4	191.73	602.07	78.54	423.243	219.35	24.84	0	80.4	42.9	8.64	0
Figure 3h		Control			3H3-mIgG1			3H3-mIgG2a			3H3-mIgG2a-DANA
		Parameter 1	Parameter 2	Parameter 3	Parameter 1	Parameter 2	Parameter 3	Parameter 1	Parameter 2	Parameter 3	Parameter 1	Parameter 2	Parameter 3
	4-1BB+/CD8+	1.63	1.47	1.36	7.11	3.97	5.5	1.99	1.54	1.2	5.81	6.05	7.74
Figure 3i		Control			3H3-mIgG1			3H3-mIgG2a			3H3-mIgG1-DANA			3H3-mIgG2a-DANA
		Parameter 1	Parameter 2	Parameter 3	Parameter 1	Parameter 2	Parameter 3	Parameter 1	Parameter 2	Parameter 3	Parameter 1	Parameter 2	Parameter 3	Parameter 1	Parameter 2	Parameter 3
	4-1BB+/4-1BB- ratio	0.834286	0.816135	0.874031	0.705467	0.72093	0.697023	0.596345	0.538835	0.527911	0.861004	0.830798	0.854127	0.799625	0.813688	0.772643
Figure 3j		Control			LOB12.3-mIgG1			LOB12.3-mIgG2a			LOB12.3-mIgG1-DANA			LOB12.3-mIgG2a-DANA
		Parameter 1	Parameter 2	Parameter 3	Parameter 1	Parameter 2	Parameter 3	Parameter 1	Parameter 2	Parameter 3	Parameter 1	Parameter 2	Parameter 3	Parameter 1	Parameter 2	Parameter 3
	4-1BB+/4-1BB- ratio	0.834286	0.816135	0.874031	0.670157	0.620981	0.610368	0.425787	0.48452	0.476994	0.861004	0.830798	0.854127	0.799625	0.813688	0.772643

## Sheet: Figure 4
Figure 4a
		Control			3H3-rIgG2a				LOB12.3-rIgG1
		Parameter 1	Parameter 2	Parameter 3	Parameter 1	Parameter 2	Parameter 3	Parameter 4	Parameter 1	Parameter 2	Parameter 3	Parameter 4
	CD8+ absolute count	21468	23892	36612	144264	297228	232080	100512	70920	56988	65796	89580
		Control			3H3-rIgG2a				LOB12.3-rIgG1
		Parameter 1	Parameter 2	Parameter 3	Parameter 1	Parameter 2	Parameter 3	Parameter 4	Parameter 1	Parameter 2	Parameter 3	Parameter 4
	CD69+/CD8+ percentage (%)	13.1	19	21.9	64.5	63.7	65.2	55.9	52.6	33.9	33.9	36.9
		Control			3H3-rIgG2a				LOB12.3-rIgG1
		Parameter 1	Parameter 2	Parameter 3	Parameter 1	Parameter 2	Parameter 3	Parameter 4	Parameter 1	Parameter 2	Parameter 3	Parameter 4
	CD4+ absolute count	32514	37920	62286	72978	129756	83484	75228	63486	42840	57204	73332
		Control			3H3-rIgG2a				LOB12.3-rIgG1
		Parameter 1	Parameter 2	Parameter 3	Parameter 1	Parameter 2	Parameter 3	Parameter 4	Parameter 1	Parameter 2	Parameter 3	Parameter 4
	CD69+/CD4+ percentage (%)	25.4	28.4	28.5	64.6	59.2	62.6	63.8	54.3	53.9	50.2	49.6
		Control			3H3-rIgG2a				LOB12.3-rIgG1
		Parameter 1	Parameter 2	Parameter 3	Parameter 1	Parameter 2	Parameter 3	Parameter 4	Parameter 1	Parameter 2	Parameter 3	Parameter 4
	IFN-γ+/CD8+absolute count	8682	4740	8724	31170	49212	63450	24780	22080	13536	19272	26634
		Control			3H3-rIgG2a				LOB12.3-rIgG1
		Parameter 1	Parameter 2	Parameter 3	Parameter 1	Parameter 2	Parameter 3	Parameter 4	Parameter 1	Parameter 2	Parameter 3	Parameter 4
	IFN-γ+/CD4+ absolute count	8052	5220	9564	25944	43092	35808	26100	17334	10074	15336	18462
Figure 4b
		Control				3H3-rIgG2a					3H3-rIgG2a+anti-CD8
		Parameter 1	Parameter 2	Parameter 3	Parameter 4	Parameter 1	Parameter 2	Parameter 3	Parameter 4	Parameter 5	Parameter 1	Parameter 2	Parameter 3	Parameter 4	Parameter 5
	ALT IU/L	23.7333	22.6167	24.3	20.5167	65.75	47	54.0333	52.4	63.8833	30.35	35.5667	31.6	37.6	29.6
Figure 4c
		WT Control				WT 3H3-rIgG2a				Fcgr2b-/- Control				Fcgr2b-/- 3H3-rIgG2a
		Parameter 1	Parameter 2	Parameter 3	Parameter 4	Parameter 1	Parameter 2	Parameter 3	Parameter 4	Parameter 1	Parameter 2	Parameter 3	Parameter 4	Parameter 1	Parameter 2	Parameter 3	Parameter 4
	ALT IU/L	24.15	35.2	22.1833	20.4833	95.4167	36.3333	113.05	65.3333	36.1833	50.75	23.65	60.5667	35.8833	41.8167	17.7333	35.4
						0.02337								0.04438
Figure 4d
		WT Control				WT 3H3-rIgG2a				Fcgr3-/- Control				Fcgr3-/- 3H3-rIgG2a
		Parameter 1	Parameter 2	Parameter 3	Parameter 4	Parameter 1	Parameter 2	Parameter 3	Parameter 4	Parameter 1	Parameter 2	Parameter 3	Parameter 4	Parameter 1	Parameter 2	Parameter 3	Parameter 4
	ALT IU/L	24.15	35.2	22.1833	20.4833	95.4167	36.3333	113.05	65.3333	28.0167	34.5167	49.3667	40.15	114.5	83.6333	146.067	198.867
														0.00789914
Figure 4e
		WT Control				WT 3H3-mIgG1						Fcgr3-/- Control			Fcgr3-/- 3H3-mIgG1
		Parameter 1	Parameter 2	Parameter 3	Parameter 4	Parameter 1	Parameter 2	Parameter 3	Parameter 4	Parameter 5	Parameter 6	Parameter 1	Parameter 2	Parameter 3	Parameter 1	Parameter 2	Parameter 3	Parameter 4	Parameter 5	Parameter 6
	ALT IU/L	23.865	22.915	22.65	24.165	25.015	25.35	25.365	27.215	28.75	30.565	29.1167	24.0167	33.25	105.483	54.9833	72.4667	81.35	154.867	66.0667
Figure 4f
		WT Control				WT 3H3-mIgG1						Fcer1g-/- Control							Fcer1g-/- 3H3-mIgG1
		Parameter 1	Parameter 2	Parameter 3	Parameter 4	Parameter 1	Parameter 2	Parameter 3	Parameter 4	Parameter 5	Parameter 6	Parameter 1	Parameter 2	Parameter 3	Parameter 4	Parameter 5	Parameter 6	Parameter 7	Parameter 1	Parameter 2	Parameter 3	Parameter 4	Parameter 5	Parameter 6	Parameter 7
	ALT IU/L	23.865	22.915	22.65	24.165	25.015	25.35	25.365	27.215	28.75	30.565	15.0667	16.9333	13.4833	11.4	20.6833	15.7	19.75	84.0667	155.333	30.6167	65.4167	165.2	98.65	70.7167
Figure 4g
		WT Control				WT 3H3-mIgG1						Fcgr2b-/- Control					Fcgr2b-/- 3H3-mIgG1
		Parameter 1	Parameter 2	Parameter 3	Parameter 4	Parameter 1	Parameter 2	Parameter 3	Parameter 4	Parameter 5	Parameter 6	Parameter 1	Parameter 2	Parameter 3	Parameter 4	Parameter 5	Parameter 1	Parameter 2	Parameter 3	Parameter 4	Parameter 5	Parameter 6	Parameter 7
	ALT IU/L	23.865	22.915	22.65	24.165	25.015	25.35	25.365	27.215	28.75	30.565	23.5167	26.95	36.6	31	39.2833	20.5	19.1333	16.25	62.6	21.4	28.8667	15.1
Figure 4h
		WT Control						WT 3H3-mIgG1						WT 3H3-mIgG1-DANA						WT 3H3-mIgG2a						WT 3H3-mIgG2a-DANA
		Parameter 1	Parameter 2	Parameter 3	Parameter 4	Parameter 5	Parameter 6	Parameter 1	Parameter 2	Parameter 3	Parameter 4	Parameter 5	Parameter 6	Parameter 1	Parameter 2	Parameter 3	Parameter 4	Parameter 5	Parameter 6	Parameter 1	Parameter 2	Parameter 3	Parameter 4	Parameter 5	Parameter 6	Parameter 1	Parameter 2	Parameter 3	Parameter 4	Parameter 5	Parameter 6
	ALT IU/L	20.3	24.2	24.3333	18.6667	19.6667	22.5	41.7167	32.0167	26.0833	25.3	31.8	39.7667	188.033	80.3833	106.767	92.8333	114.933	52.6	26.2833	23.7167	27.9333	27.35	25.6667	27.1	223.85	138.833	150.567	87.25	22.5667	31.6833
Figure 4i
		WT Control						WT LOB12.3-mIgG1						WT LOB12.3-mIgG1-DANA						WT LOB12.3-mIgG2a						WT LOB12.3-mIgG2a-DANA
		Parameter 1	Parameter 2	Parameter 3	Parameter 4	Parameter 5	Parameter 6	Parameter 1	Parameter 2	Parameter 3	Parameter 4	Parameter 5	Parameter 6	Parameter 1	Parameter 2	Parameter 3	Parameter 4	Parameter 5	Parameter 6	Parameter 1	Parameter 2	Parameter 3	Parameter 4	Parameter 5	Parameter 6	Parameter 1	Parameter 2	Parameter 3	Parameter 4	Parameter 5	Parameter 6
	ALT IU/L	20.3	24.2	24.3333	18.6667	19.6667	22.5	21.9667	26.9	26.3667	26.3	25.2333	28.8833	22.5	26.2833	20.2833	14.7833	27.8167	22.7167	16.8167	18.9	17.05	18.2667	25.0167	21.65	21.3	23.8	22.7833	28.7167	23.3333	25.6333

## Sheet: Figure 5
Figure 5a
		Control			IH-Urelumab			IH-Utomilumab
	PBMC	Parameter 1	Parameter 2	Parameter 3	Parameter 1	Parameter 2	Parameter 3	Parameter 1	Parameter 2	Parameter 3
	IFN-γ(pg/ml)	29.5419	47.1617	25.3622	557.93	598.401	683.191	225.514	232.609	237.264
Figure 5b
		Control			IH-Urelumab			IH-Utomilumab
	Purified T cells	Parameter 1	Parameter 2	Parameter 3	Parameter 1	Parameter 2	Parameter 3	Parameter 1	Parameter 2	Parameter 3
	IFN-γ(pg/ml)	7.678	11.1484	6.78875	102.092	78.6966	72.4109	16.2505	10.3808	31.3997
Figure 5c
		Control			IH-Urelumab			IH-Utomilumab
	T cells+control Cells	Parameter 1	Parameter 2	Parameter 3	Parameter 1	Parameter 2	Parameter 3	Parameter 1	Parameter 2	Parameter 3
	IFN-γ(pg/ml)	15417	13363.4	13590.4	41771.4	40045.9	46204.8	14833	14225.6	15160.9
		Control			IH-Urelumab			IH-Utomilumab
	T cells+hFcγRIA+ Cells	Parameter 1	Parameter 2	Parameter 3	Parameter 1	Parameter 2	Parameter 3	Parameter 1	Parameter 2	Parameter 3
	IFN-γ(pg/ml)	5570.98	5371.47	5050.76	30033	17661.6	18494	6062.61	6500.67	5224.23
		Control			IH-Urelumab			IH-Utomilumab
	T cells+hFcγRIIA+ Cells	Parameter 1	Parameter 2	Parameter 3	Parameter 1	Parameter 2	Parameter 3	Parameter 1	Parameter 2	Parameter 3
	IFN-γ(pg/ml)	6287.25	5661.1	5901.51	36169.8	20626.7	20110.2	9019.76	8527.23	14425.8
		Control			IH-Urelumab			IH-Utomilumab
	T cells+hFcγRIIB+ Cells	Parameter 1	Parameter 2	Parameter 3	Parameter 1	Parameter 2	Parameter 3	Parameter 1	Parameter 2	Parameter 3
	IFN-γ(pg/ml)	5798.06	5177.85	5430.09	29387.8	38575.4	27771.4	9070.12	12327.5	9326.46
		Control			IH-Urelumab			IH-Utomilumab
	T cells+hFcγRIIIA+ Cells	Parameter 1	Parameter 2	Parameter 3	Parameter 1	Parameter 2	Parameter 3	Parameter 1	Parameter 2	Parameter 3
	IFN-γ(pg/ml)	8227.6	5725.73	4336.54	27332.3	28433.5	24976.5	5731.09	5092.18	8308.53
Figure 5d
		Control					IH-Urelumab					IH-Utomilumab
		Parameter 1	Parameter 2	Parameter 3	Parameter 4	Parameter 5	Parameter 1	Parameter 2	Parameter 3	Parameter 4	Parameter 5	Parameter 1	Parameter 2	Parameter 3	Parameter 4	Parameter 5
	ALT IU/L	33.1	39.2667	20.25	35.0167	31.5333	68.0333	110.933	172.95	63.0667	50.3667	37.7167	41.1	25.5167	68.4333	30.6

## Sheet: Figure 6
Figure 6a
		0.001ug/mL		0.003ug/mL		0.01ug/mL		0.03ug/mL		0.1ug/mL		0.3ug/mL		1ug/mL
		Parameter 1	Parameter 2	Parameter 1	Parameter 2	Parameter 1	Parameter 2	Parameter 1	Parameter 2	Parameter 1	Parameter 2	Parameter 1	Parameter 2	Parameter 1	Parameter 2
	No FcγR	3845	3745	3788	3402	3671	3974	3811	3879	4090	3889	4086	3757	4207	3877
	FcγRI	1879	2224	2092	2208	2168	2284	2498	2165	2645	2661	2844	3038	3456	2633
	FcγRIIB	2733	2588	3890	3826	6248	6899	9197	8773	10292	11326	12238	11949	13327	13669
	FcγRIII	2075	2195	2145	1978	2151	2365	2250	2256	2108	2177	2113	2291	2264	2194
Figure 6b
		0.001ug/ml		0.003ug/ml		0.01ug/ml		0.03ug/ml		0.1ug/ml		0.3ug/ml		1ug/ml
		Parameter 1	Parameter 2	Parameter 1	Parameter 2	Parameter 1	Parameter 2	Parameter 1	Parameter 2	Parameter 1	Parameter 2	Parameter 1	Parameter 2	Parameter 1	Parameter 2
	LVGN6051	669	629	653	635	1302	1189	3127	3010	4870	4788	4420	4856	4395	3962
	IH-Urelumab	629	688	644	648	984	970	2911	2782	5440	5214	5335	5323	3739	3818
	IH-Utomilumab	613	628	634	665	659	714	802	943	1805	1684	2377	2379	1882	2059
Figure 6c
		Control					LVGN6051
	Days after tumor inoculation	Parameter 1	Parameter 2	Parameter 3	Parameter 4	Parameter 5	Parameter 1	Parameter 2	Parameter 3	Parameter 4	Parameter 5	Parameter 6
	0	0	0	0	0	0	0	0	0	0	0	0
	7	98.4312	113.101	102.982	104.565	120.122	97.9062	112.752	102.702	121.086	106.103	125.625
	11	217.364	357.381	199.193	344	421.355	184.519	255.962	233.05	339.131	246.093	236.194
	14	263.164	733.76	360.254	533.535	745.867	191.932	339.786	232.995	477.315	280.028	306.115
	18	391.68	966.119	711.386	826.253	916.123	234.229	362.34	243.246	636.258	306.073	299.948
	21	508.385	1541.6	856.677	1165.42	1269.24	201.189	258.682	237.946	620.645	304.233	189.927
	25	816.778	2018.65	1475.81	1765.77	1716.05	114.484	201.979	257.255	622.059	311.722	132.236
	28	1185.51	2971.06	2309.35	2704.02	3505.09	91.3728	278.334	401.776	781.176	329.917	91.0729
Figure 6d
		Control						LVGN6051
		Parameter 1	Parameter 2	Parameter 3	Parameter 4	Parameter 5	Parameter 6	Parameter 1	Parameter 2	Parameter 3	Parameter 4	Parameter 5	Parameter 6
	ALT IU/L	26.2992	38.7362	61.2868	31.6386	30.0542	38.124	33.9712	36.0705	41.3591	37.1337	61.6878	37.9393
Figure 6e
		Control							IH-Urelumab
	Days after tumor inoculation	Parameter 1	Parameter 2	Parameter 3	Parameter 4	Parameter 5	Parameter 6	Parameter 7	Parameter 1	Parameter 2	Parameter 3	Parameter 4	Parameter 5	Parameter 6	Parameter 7
	0	0	0	0	0	0	0	0	0	0	0	0	0	0	0
	12	54.4425	12.2	144.32	18.2	160.884	162	52.195	28.08	31.825	28.56	59.04	17.934	49.68	36.478
	16	228.8	36.5	361.53	25.281	378.125	324	118.34	14.688	15.288	29.4	29.016	50.232	79.36	129.352
	19	157.44	120.156	637.5	49.98	634.4	324	194.922	13.356	6.804	21.266	29.614	65.25	64.26	166.848
	23	707.188	318	696.78	248.4	634.4	324	274.275	0	0	22.88	16.8	88.35	96.56	147.42
	25	707.188	453.6	892.5	306.675	2114.7	324	462	0	0	18.5625	11.5	140	105.3	165.6
Figure 6f
		Control								IH-Urelumab
		Parameter 1	Parameter 2	Parameter 3	Parameter 4	Parameter 5	Parameter 6	Parameter 7	Parameter 8	Parameter 1	Parameter 2	Parameter 3	Parameter 4	Parameter 5	Parameter 6	Parameter 7	Parameter 8
	ALT IU/L	22.1833	14.5333	21.4	28.3667	21.5	26.4667	18.45	17.85	26.5167	32.35	20.45	35.2667	30.9833	25.35	33.95	28.8833

## Sheet: Supplementary1
Supplymetary 1a	Supplementary 1a	Binding of 3H3-rat IgG2a to 293-m-4-1BB	log10Con	STD	Binding of LOB-rat IgG1 to 293-m-41BB	log10Con	STD
			-1.47018	10346		-1.47018	10163
			-0.993061	11282		-0.993061	10409
			-0.51594	12702		-0.51594	11025
			-0.0388188	15852		-0.0388188	12696
			0.438302	24460		0.438302	16040
			0.915424	45901		0.915424	26073
			1.39254	90652		1.39254	54557
			1.86967	155975		1.86967	99227
			2.34679	213402		2.34679	160323
			2.82391	224786		2.82391	207912
			3.30103	236354		3.30103	214833
Supplymetary 1b	Supplementary1b	Binding of 3H3-ratIgG2a to FcgRI	log10Con	STD	Binding of 3H3-ratIgG2a to FcgRIIB	log10Con	STD	Binding of 3H3-ratIgG2a to FcgRIII	log10Con	STD	Binding of 3H3-ratIgG2a to FcgRIV	log10Con	STD
			-1.90848	4135		-1.90848	9623		-1.90848	2040		-1.90848	839
			-1.43136	4186		-1.43136	9528		-1.43136	1758		-1.43136	1395
			-0.954242	4134		-0.954242	10048		-0.954242	1806		-0.954242	964
			-0.477121	4358		-0.477121	9647		-0.477121	2562		-0.477121	1070
			0	4529		0	10330		0	1947		0	1797
			0.477121	4647		0.477121	10922		0.477121	2283		0.477121	1134
			0.954242	4732		0.954242	13786		0.954242	2937		0.954242	1219
			1.43136	5687		1.43136	16813		1.43136	4761		1.43136	1213
			1.90848	6102		1.90848	27747		1.90848	9954		1.90848	1272
			2.38561	6238		2.38561	42828		2.38561	11771		2.38561	1804
		Binding of LOB12.3-ratIgG1 to FcgRI	log10Con	STD	Binding of LOB12.3-ratIgG1 to FcgRIIB	log10Con	STD	Binding of LOB12.3-ratIgG1 to FcgRIII	log10Con	STD	Binding of LOB12.3-ratIgG1 to FcgRIV	log10Con	STD
			-1.90848	4022		-1.90848	9911		-1.90848	1592		-1.90848	812
			-1.43136	4825		-1.43136	10429		-1.43136	2246		-1.43136	923
			-0.954242	4325		-0.954242	10945		-0.954242	2167		-0.954242	989
			-0.477121	4585		-0.477121	11196		-0.477121	2402		-0.477121	1031
			0	4435		0	12302		0	2969		0	1378
			0.477121	4752		0.477121	13856		0.477121	3613		0.477121	1049
			0.954242	4964		0.954242	19125		0.954242	5733		0.954242	1116
			1.43136	5730		1.43136	31275		1.43136	10509		1.43136	1090
			1.90848	6434		1.90848	53427		1.90848	18617		1.90848	1311
			2.38561	6844		2.38561	74039		2.38561	31245		2.38561	1659

## Sheet: Supplementary4
	Spleen	Control			3H3-rIgG2a			LOB12.3-rIgG1
Supplementary4a	IFN-g (pg/ml)	Parameter 1	Parameter 2	Parameter 3	Parameter 1	Parameter 2	Parameter 3	Parameter 1	Parameter 2	Parameter 3
	No peptide	12.1026	79.3981	11.104	95.309	839.719	183.862	45.4513	184.026	87.9855
	OTI peptide	50.2088	43.7179	48.211	3057.37	2002.36	1256.33	5398.3	3960	4196.03
	OTII peptide	31.6408	15.7793	69.5628	473.671	3179.9	146.792	173.046	179.272	119.913
	dLN	Control			3H3-rIgG2a			LOB12.3-rIgG1
	IFN-g (pg/ml)	Parameter 1	Parameter 2	Parameter 3	Parameter 1	Parameter 2	Parameter 3	Parameter 1	Parameter 2	Parameter 3
	No peptide	1.92066	0.766395	16.1084	2.5078	2.78911	3.04959	2.80372	3.41698	1.37362
	OTI peptide	5.27958	6.80995	14.9053	184.951	474.397	476.293	121.971	237.604	184.592
	OTII peptide	5.05132	8.9231	0.1	3.78899	3.41698	26.3406	3.62474	13.6111	37.8461
Supplementary4b		Control Ig			3H3-rIgG2a			3H3-rIgG2a+anti-CD8
B16-ova in B6	Days after tumor inoculation	Parameter 1	Parameter 2	Parameter 3	Parameter 1	Parameter 2	Parameter 3	Parameter 1	Parameter 2	Parameter 3
	0	0	0	0	0	0	0	0	0	0
	10	54.912	38.164	54.5635	45.262	49.22	68	49.5	68.493	43.3125
	13	61.938	39.5778	114.519	64.0729	50.6	39.8156	174.384	137.385	173.024
	16	108.657	80.712	98.475	98.9115	28.5141	31.4438	365.31	261.26	344.1
	19	316.796	272.475	457.95	71.553	18.241	96.1496	787.882	628.528	1068.92
	22	937.156	1011.2	951.269	47.25	0	152.685	1879.17	1757.12	2494.01
Supplementary4c		Control Ig					LOB12.3-rIgG1					LOB12.3-rIgG1+anti-CD8
B16-ova in B6	Days after tumor inoculation	Parameter 1	Parameter 2	Parameter 3	Parameter 4	Parameter 5	Parameter 1	Parameter 2	Parameter 3	Parameter 4	Parameter 5	Parameter 1	Parameter 2	Parameter 3	Parameter 4	Parameter 5
	0	0	0	0	0	0	0	0	0	0	0	0	0	0	0	0
	10	66.99	84.66	63.344	52.269	51.912	84.582	50.8277	54.824	23.814	68.6042	70.7625	29.2346	79.248	42.3765	55.616
	13	82.1724	79.0042	35.3903	65.4885	114.056	111.456	48.5127	69.745	20.0813	53.4712	126.112	49.2	79.5542	44.4185	80.4375
	16	217.922	145.303	39.2383	216.576	217.337	145.908	58.8413	146.37	15.725	80.586	1448.12	126.689	338.316	77.28	203.772
	19	480.634	369.983	31.218	364.514	445.429	146.601	58.968	80.8402	9.401	40.425	1669.06	451.769	678.96	147.173	184.51
	22	1144.59	622.05	214.392	856.728	1132.34	45.725	43.4997	67.5675	22.3062	16.065	2994.67	982.7	1455.86	864.343	463.287
Supplementary4d		Control Ig				LOB12.3-rIgG1			LOB12.3-rIgG1+anti-CD8
CT26 in Balb/c	Days after tumor inoculation	Parameter 1	Parameter 2	Parameter 3	Parameter 4	Parameter 1	Parameter 2	Parameter 3	Parameter 1	Parameter 2	Parameter 3	Parameter 4
	0	0	0	0	0	0	0	0	0	0	0	0
	12	150.5	52.8	46.8	168	88.06	252.668	92.4	126	26.04	240.828	277.2
	16	343.2	300	114.39	950.4	200	473.188	209	539.4	173.8	612	845.64
	19	643.5	420	209	1490.4	245.7	478.5	204	853.125	326.144	845.208	1311.1
	23	990.375	940.245	520.572	2042.55	183.3	344.5	137.678	1434.24	771.579	1072.22	2072.86
	26	1441.6	1457.33	960.5	3321	107.8	261.877	78	4229.4	1339.2	4379.38	3381
Supplementary4e		Control Ig					3H3-rIgG1					3H3-rIgG1+anti-CD8
CT26 in Balb/c	Days after tumor inoculation	Parameter 1	Parameter 2	Parameter 3	Parameter 4	Parameter 5	Parameter 1	Parameter 2	Parameter 3	Parameter 4	Parameter 5	Parameter 1	Parameter 2	Parameter 3	Parameter 4	Parameter 5
	0	0	0	0	0	0	0	0	0	0	0	0	0	0	0	0
	12	150.5	52.8	46.8	168	316.48	61.6	134.4	31.2	214.5	280	60.0875	292.5	137.088	209.25	33
	16	343.2	300	114.39	950.4	1170	96.33	243.8	24.96	416.5	572.4	176.4	594	220.896	522.72	82.7475
	19	643.5	420	209	1490.4	1991.25	92.225	344.85	5.6	868.5	603.9	391.875	1060.8	237.9	787.93	76.5
	23	990.375	940.245	520.572	2042.55	2795.52	31.2	183.6	18	644	299.46	736.497	1881.6	407.34	1060.35	252.45
	26	1441.6	1457.33	960.5	3321	3876	27	61.488	0	478.95	193.2	1048.32	2478.6	706.911	1742.5	403.76
Supplementary4f		Naive mice					3H3-rIgG2a cured mice					LOB12.3-rIgG1 cured mice
CT26 rechallenge	Days after tumor inoculation	Parameter 1	Parameter 2	Parameter 3	Parameter 4	Parameter 5	Parameter 1	Parameter 2	Parameter 3	Parameter 4	Parameter 5	Parameter 1	Parameter 2	Parameter 3	Parameter 4	Parameter 5
	0	0	0	0	0	0	0	0	0	0	0	0	0	0	0	0
	10	150.5	52.8	46.8	168	316.48	0	0	0	0	0	0	0	0	0	0
	13	343.2	300	114.39	950.4	1170	0	0	0	0	0	0	0	0	0	0
	16	643.5	420	209	1490.4	1991.25	0	0	0	0	0	0	0	0	0	0
	19	990.375	940.245	520.572	2042.55	2795.52	0	0	0	0	0	0	0	0	0	0
	22	1441.6	1457.33	960.5	3321	3876	0	0	0	0	0	0	0	0	0	0

## Sheet: Supplementary5
		Control					3H3-ratIgG2a					3H3-ratIgG2a+anti-CD8					3H3-ratIgG2a+anti-CD4
Supplementary5c		Parameter 1	Parameter 2	Parameter 3	Parameter 4	Parameter 5	Parameter 1	Parameter 2	Parameter 3	Parameter 4	Parameter 5	Parameter 1	Parameter 2	Parameter 3	Parameter 4	Parameter 5	Parameter 1	Parameter 2	Parameter 3	Parameter 4	Parameter 5
	ALT IU/L	23.0833	26.4	27.5167	24.3	27.2833	414.617	374.75	336.2	74.6	418.883	35.7333	30.8333	30.3167	30.2833	40.55	195.383	265.717	403.567	267.517	374.633
Supplementary5e		WT				Fcgr2b-/-			Fcgr3-/-
		Parameter 1	Parameter 2	Parameter 3	Parameter 4	Parameter 1	Parameter 2	Parameter 3	Parameter 1	Parameter 2	Parameter 3	Parameter 4
	CD8+ absolute count	5981071	3406788	7045201	5542844	1152841	182400	18991.6	4476453	8825820	10226580	9126303
		WT				Fcgr2b-/-			Fcgr3-/-
		Parameter 1	Parameter 2	Parameter 3	Parameter 4	Parameter 1	Parameter 2	Parameter 3	Parameter 1	Parameter 2	Parameter 3	Parameter 4
	CD69+/CD8+ percentage (%)	57.5	55.8	62.8	59.9	21.8	39.3	11.8	64.8	57.1	61	62.3
		WT				Fcgr2b-/-			Fcgr3-/-
		Parameter 1	Parameter 2	Parameter 3	Parameter 4	Parameter 1	Parameter 2	Parameter 3	Parameter 1	Parameter 2	Parameter 3	Parameter 4
	CD4+ absolute count	1079070	640786	1414801	1420420	512847	131369	22673.9	1698838	1673280	1844633	1859508
		WT				Fcgr2b-/-			Fcgr3-/-
		Parameter 1	Parameter 2	Parameter 3	Parameter 4	Parameter 1	Parameter 2	Parameter 3	Parameter 1	Parameter 2	Parameter 3	Parameter 4
	CD69+/CD4+ percentage (%)	44.6	36.5	43.6	50.6	23	29.7	4.92	57.1	50.7	53.8	52.6
		WT				Fcgr2b-/-			Fcgr3-/-
		Parameter 1	Parameter 2	Parameter 3	Parameter 4	Parameter 1	Parameter 2	Parameter 3	Parameter 1	Parameter 2	Parameter 3	Parameter 4
	IFNg+/CD8+ absolute count	1423264	1354399	1344930	1128392	249597	24147.2	105.6	959848	1708701	1282049	2511997
		WT				Fcgr2b-/-		Fcgr3-/-
		Parameter 1	Parameter 2	Parameter 3	Parameter 4	Parameter 1	Parameter 2	Parameter 1	Parameter 2	Parameter 3	Parameter 4
	IFNg+/CD4+ absolute count	211226	325575	405630	409843	51544.1	7319.52	209972	354815	314391	271928

## Sheet: Supplementary6
Supplementary6a		Control							Urelumab
	Days after tumor inoculation	Parameter 1	Parameter 2	Parameter 3	Parameter 4	Parameter 5	Parameter 6	Parameter 7	Parameter 1	Parameter 2	Parameter 3	Parameter 4	Parameter 5	Parameter 6	Parameter 7
	0	0	0	0	0	0	0	0	0	0	0	0	0	0	0
	12	54.4425	12.2	144.32	18.2	160.884	162	52.195	28.08	31.825	28.56	59.04	17.934	49.68	36.478
	16	228.8	36.5	361.53	25.281	378.125	324	118.34	14.688	15.288	29.4	29.016	50.232	79.36	129.352
	19	157.44	120.156	637.5	49.98	634.4	324	194.922	13.356	6.804	21.266	29.614	65.25	64.26	166.848
	23	707.188	318	696.78	248.4	634.4	324	274.275	0	0	22.88	16.8	88.35	96.56	147.42
	25	707.188	453.6	892.5	306.675	2114.7	324	462	0	0	18.5625	11.5	140	105.3	165.6
Supplementary6b		Control								Urelumab
		Parameter 1	Parameter 2	Parameter 3	Parameter 4	Parameter 5	Parameter 6	Parameter 7	Parameter 8	Parameter 1	Parameter 2	Parameter 3	Parameter 4	Parameter 5	Parameter 6	Parameter 7	Parameter 8
	ALT IU/L	22.1833	14.5333	21.4	28.3667	21.5	26.4667	18.45	17.85	26.5167	32.35	20.45	35.2667	30.9833	25.35	33.95	28.8833

[truncated: 1 more sheets: Supplementary8]
